# Supplementary material for: Rapid and inexpensive body fluid identification by RNA profiling-based multiplex High Resolution Melt (HRM) analysis
Source: F1000Res. 2014 Feb 26;2:281. Originally published 2013 Dec 20. [Version 2] doi: 10.12688/f1000research.2-281.v2 (PMC3976110; doi:10.12688/f1000research.2-281.v2)
Supplement: Data Sets Tm values for HRM assay specificity — Data Set 1. Tm Values for HRM duplex assay specificity This data set contains the individual Tm values for the specificity testing of the vaginal/skin, blood/menstrual and saliva/semen HRM duplex assay specificity presented in Table 2. Individual donors are listed according to body fluid or tissue type with the Tm values (oC) recorded under each biomarker. IL19 = vaginal biomarker, ALAS2 = blood , HTN3 = saliva biomarker, IL1F7 = skin biomarker, MMP10 = menstrual blood, TGM4 = semen biomarker, n.d. = not detected in body fluid of interest, empty cell = no detection Data Set 2. Tm Values for ‘All Body Fluids’ Hexaplex Assay Specificity This data set contains the individual Tm values for specificity testing of the ‘all body fluids’ hexaplex HRM assay presented in Table 4. Individual donors are listed according to body fluid or tissue type with the observed Tm values recorded under each biomarker. n.d. = not detected in body fluid of interest [file f1000research-2-3928-s0000.tgz]

Archive with 4 entries (4 files):
- Data_set_1___blood_menstrual_blood_HRM.csv
- Data_set_1___duplex_HRM_assay_specificity.csv
- Data_set_1___saliva_semen_HRM.csv
- Data_set_2___hexaplex_HRM_specificity.csv
